# Supplementary material for: Characterization and Expression of TGF-β Proteins and Receptor in Sea Cucumber (Holothuria scabra): Insights into Potential Applications via Molecular Docking Predictions
Source: Int J Mol Sci. 2025 Jul 21;26(14):6998. doi: 10.3390/ijms26146998 (PMC12295056; doi:10.3390/ijms26146998)
Supplement: Supplementary file 1 [file ijms-26-06998-s001.zip]

Archive with 1 entries (1 files):
- ijms-3729725-supplementary.pdf
